# Supplementary material for: Corollary discharge promotes a sustained motor state in a neural circuit for navigation
Source: eLife. 2021 Apr 21;10:e68848. doi: 10.7554/eLife.68848 (PMC8139836; doi:10.7554/eLife.68848)
Supplement: Figure 7—source data 1. [file elife-68848-fig7-data1.zip]

Archive with 1 entries (1 files):
- Fig7_TtxCircuitModel.m
